# Supplementary material for: Genetic Events Inhibiting Apoptosis in Diffuse Large B Cell Lymphoma
Source: Cancers (Basel). 2021 Apr 30;13(9):2167. doi: 10.3390/cancers13092167 (PMC8125500; doi:10.3390/cancers13092167)
Supplement: Supplementary file 1 [file cancers-13-02167-s001.zip]

Archive with 1 entries (1 files):
- cancers-1200904-supplementary.pdf
